# Supplementary material for: Extraction and Identification of Volatile Organic Compounds in Scentless Flowers of 14 Tillandsia Species Using HS-SPME/GC-MS
Source: Metabolites. 2022 Jul 8;12(7):628. doi: 10.3390/metabo12070628 (PMC9316202; doi:10.3390/metabo12070628)
Supplement: Supplementary file 1 [file metabolites-12-00628-s001.zip]

Archive with 1 entries (1 files):
- metabolites-1763633-supplementary.pdf
